# Supplementary material for: Mating-dependent lifespan cost of sterol depletion in male Drosophila melanogaster
Source: Proc Natl Acad Sci U S A. 2026 Jun 2;123(23):e2533735123. doi: 10.1073/pnas.2533735123 (PMC13250600; doi:10.1073/pnas.2533735123)
Supplement: Supplementary file 2 — Dataset S01 (XLSX) [file pnas.2533735123.sd01.xlsx]

## Sheet: standard
		1000 ml	1000 ml		1000 ml		1000 ml
	buffer base	1x	1x		1x		1x
	mM biologically available N	Matt's 200N / 21.4g amino acids	300N / 32.1g amino acids. SUCROSE ALTERED TO MATCH AA. 1:1 P:C ratio		300N / 32.1g amino acids. SUCROSE ALTERED TO MATCH AA. 0:1 P:C ratio		300N / 32.1g amino acids. SUCROSE ALTERED TO MATCH AA. 1:0 P:C ratio
agar		7	7		7		7
ile		1.12201	1.68302		0		3.36604
leu		2.03366	3.05048		0		6.10097
tyr		0.928758	1.39314		0		2.78627
sucrose		17.12	32.1		64.2		0
CaCl2	1000x	1	1		1		1
MgSO4	1000x	1	1		1		1
CuSO4	1000x	1	1		1		1
FeSO4	1000x	1	1		1		1
MnCl2	1000x	1	1		1		1
ZnSO4	1000x	1	1		1		1
total
buffer		100	100		100		100
nucl/lipid soln		8	8		8		8
FLYaa soln	EAA	60.51	90.77		0		181.54
	NEAA (w/o cys)	60.51	90.77		0		181.54
	glutamate (100mg/ml)	15.1879	22.78		0		45.56
	cys (50mg/ml)	6.8259	10.24		0		20.48
vit		21	21		21		21
folic acid		1	1		1		1
prop acid		6	6		6		6
nipagin		15	15		15		15

## Sheet: diet proportions
Protein	Carbs	Ratio	Prop. protein	Prop. carbs	Prop. dilution	Total Nutrition	Dilution	Name
0	64.2	0:1	0	1	0	64.2	1	A4
0	42.8	0:1	0	0.67	0.33	42.8	2/3	A3
0	21.4	0:1	0	0.33	0.67	21.4	1/3	A2
0	10.7	0:1	0	0.17	0.83	10.7	1/6	A1
9.17	55.03	1:6	0.14	0.86	0	64.2	1	B4
6.11	36.69	1:6	0.1	0.57	0.33	42.8	2/3	B3
3.06	18.34	1:6	0.05	0.29	0.67	21.4	1/3	B2
21.4	42.8	1:2	0.33	0.67	0	64.2	1	C4
3.57	7.13	1:2	0.06	0.11	0.83	10.7	1/6	C1
32.1	32.1	1:1	0.5	0.5	0	64.2	1	D4
21.4	21.4	1:1	0.33	0.33	0.33	42.8	2/3	D3
10.7	10.7	1:1	0.17	0.17	0.67	21.4	1/3	D2
	Total prop		1.68	5.67	4.66

## Sheet: NG 0.1
TOTAL DESIRED MEDIA VOLUME (L):			0.5
carb and protein solution						dilution solution
				USER					USER		cholesterol solution				standard volumes (500ml per treatment)
		1L	2.5L	0.5				1L	0.5
agar		7	17.5	3.5		agar		7	3.5		cholesterol	0g/L	0.3g/L		carb and protein solution		2.5L
															dilution solution		2L
ile		0	0	0		ile		0	0						cholesterol solution		30ml
leu		0	0	0		leu		0	0
tyr		0	0	0		tyr		0	0
sucrose		64.2	160.5	32.1		sucrose		0	0
CaCl2	1000x	1	2.5	0.5		CaCl2	1000x	1	0.5
MgSO4	1000x	1	2.5	0.5		MgSO4	1000x	1	0.5
CuSO4	1000x	1	2.5	0.5		CuSO4	1000x	1	0.5
FeSO4	1000x	1	2.5	0.5		FeSO4	1000x	1	0.5
MnCl2	1000x	1	2.5	0.5		MnCl2	1000x	1	0.5
ZnSO4	1000x	1	2.5	0.5		ZnSO4	1000x	1	0.5
total		TO MARK	TO MARK			total		TO MARK
buffer		100	250	50		buffer		100	50
nucl/lipid soln		8	20	4		nucl/lipid soln		8	4
FLYaa soln	EAA	0	0	0		FLYaa soln	EAA	0	0
	NEAA (w/o cys)	0	0	0			NEAA (w/o cys)	0	0
	glutamate (100mg/ml)	0	0	0			glutamate (100mg/ml)	0	0
	cys (50mg/ml)	0	0	0			cys (50mg/ml)	0	0
vit		21	52.5	10.5		vit		21	10.5
folic acid		1	2.5	0.5		folic acid		1	0.5
prop acid		6	15	3		prop acid		6	3
nipagin		15	37.5	7.5		nipagin		15	7.5

## Sheet: NG 1.6
TOTAL DESIRED MEDIA VOLUME (L):			5.5
carb and protein solution						dilution solution
				USER					USER		cholesterol solution				standard volumes (500ml per treatment)
		1L	2.5L	4				1L	2
agar		7	17.5	28		agar		7	14		cholesterol	0g/L	0.3g/L		carb and protein solution		2.5L
															dilution solution		1L
ile		0.48	1.2	1.92		ile		0	0						cholesterol solution		22.5ml
leu		0.87	2.18	3.48		leu		0	0
tyr		0.4	1	1.6		tyr		0	0
sucrose		55.03	137.58	220.12		sucrose		0	0
CaCl2	1000x	1	2.5	4		CaCl2	1000x	1	2
MgSO4	1000x	1	2.5	4		MgSO4	1000x	1	2
CuSO4	1000x	1	2.5	4		CuSO4	1000x	1	2
FeSO4	1000x	1	2.5	4		FeSO4	1000x	1	2
MnCl2	1000x	1	2.5	4		MnCl2	1000x	1	2
ZnSO4	1000x	1	2.5	4		ZnSO4	1000x	1	2
total			TO MARK			total		TO MARK
buffer		100	250	400		buffer		100	200
nucl/lipid soln		8	20	32		nucl/lipid soln		8	16
FLYaa soln	EAA	25.93	64.83	103.72		FLYaa soln	EAA	0	0
	NEAA (w/o cys)	25.93	64.83	103.72			NEAA (w/o cys)	0	0
	glutamate (100mg/ml)	6.51	16.28	26.04			glutamate (100mg/ml)	0	0
	cys (50mg/ml)	2.93	7.33	11.72			cys (50mg/ml)	0	0
vit		21	52.5	84		vit		21	42
folic acid		1	2.5	4		folic acid		1	2
prop acid		6	15	24		prop acid		6	12
nipagin		15	37.5	60		nipagin		15	30

## Sheet: NG 1.2
TOTAL DESIRED MEDIA VOLUME (L):			10
carb and protein solution						dilution solution
				USER					USER		cholesterol solution				standard volumes (500ml per treatment)
		1L	1.5L	6				1L	4.5
agar		7	10.5	42		agar		7	31.5		cholesterol	0g/L	0.3g/L		carb and protein solution		1.5L
															dilution solution		1L
ile		1.12	1.68	6.72		ile		0	0						cholesterol solution		15ml
leu		2.03	3.05	12.18		leu		0	0
tyr		0.93	1.4	5.58		tyr		0	0
sucrose		42.8	64.2	256.8		sucrose		0	0
CaCl2	1000x	1	1.5	6		CaCl2	1000x	1	4.5
MgSO4	1000x	1	1.5	6		MgSO4	1000x	1	4.5
CuSO4	1000x	1	1.5	6		CuSO4	1000x	1	4.5
FeSO4	1000x	1	1.5	6		FeSO4	1000x	1	4.5
MnCl2	1000x	1	1.5	6		MnCl2	1000x	1	4.5
ZnSO4	1000x	1	1.5	6		ZnSO4	1000x	1	4.5
total			TO MARK			total		TO MARK
buffer		100	150	600		buffer		100	450
nucl/lipid soln		8	12	48		nucl/lipid soln		8	36
FLYaa soln	EAA	60.51	90.77	363.06		FLYaa soln	EAA	0	0
	NEAA (w/o cys)	60.51	90.77	363.06			NEAA (w/o cys)	0	0
	glutamate (100mg/ml)	15.19	22.79	91.14			glutamate (100mg/ml)	0	0
	cys (50mg/ml)	6.83	10.25	40.98			cys (50mg/ml)	0	0
vit		21	31.5	126		vit		21	94.5
folic acid		1	1.5	6		folic acid		1	4.5
prop acid		6	9	36		prop acid		6	27
nipagin		15	22.5	90		nipagin		15	67.5

## Sheet: NG 1.1
TOTAL DESIRED MEDIA VOLUME (L):			0.5
carb and protein solution						dilution solution
				USER					USER		cholesterol solution				standard volumes (500ml per treatment)
		1L	2.5L	0.5				1L	0.5
agar		7	17.5	3.5		agar		7	3.5		cholesterol	0g/L	0.3g/L		carb and protein solution		2.5L
															dilution solution		1L
ile		1.68	4.2	0.84		ile		0	0						cholesterol solution		22.5ml
leu		3.05	7.63	1.525		leu		0	0
tyr		1.39	3.48	0.695		tyr		0	0
sucrose		32.1	80.25	16.05		sucrose		0	0
CaCl2	1000x	1	2.5	0.5		CaCl2	1000x	1	0.5
MgSO4	1000x	1	2.5	0.5		MgSO4	1000x	1	0.5
CuSO4	1000x	1	2.5	0.5		CuSO4	1000x	1	0.5
FeSO4	1000x	1	2.5	0.5		FeSO4	1000x	1	0.5
MnCl2	1000x	1	2.5	0.5		MnCl2	1000x	1	0.5
ZnSO4	1000x	1	2.5	0.5		ZnSO4	1000x	1	0.5
total			TO MARK			total		TO MARK
buffer		100	250	50		buffer		100	50
nucl/lipid soln		8	20	4		nucl/lipid soln		8	4
FLYaa soln	EAA	90.77	226.93	45.39		FLYaa soln	EAA	0	0
	NEAA (w/o cys)	90.77	226.93	45.39			NEAA (w/o cys)	0	0
	glutamate (100mg/ml)	22.78	56.95	11.39			glutamate (100mg/ml)	0	0
	cys (50mg/ml)	10.24	25.6	5.12			cys (50mg/ml)	0	0
vit		21	52.5	10.5		vit		21	10.5
folic acid		1	2.5	0.5		folic acid		1	0.5
prop acid		6	15	3		prop acid		6	3
nipagin		15	37.5	7.5		nipagin		15	7.5

## Sheet: DC 1.6
Diet B3 (1:6)
TOTAL DESIRED VIALS (PER C AND O):			30
carb and protein solution
				USER
		1L	2.5L	0.25
agar		7	17.5	1.75				below per C / O diet
ile		0.32	0.8	0.08
leu		0.58	1.45	0.145						USER
tyr		0.27	0.68	0.0675				1L	2.5L	0.25
							cholesterol	15	37.5	3.75
sucrose		36.69	91.73	9.1725			ethanol	15	37.5	3.75
CaCl2	1000x	1	2.5	0.25
MgSO4	1000x	1	2.5	0.25
CuSO4	1000x	1	2.5	0.25
FeSO4	1000x	1	2.5	0.25
MnCl2	1000x	1	2.5	0.25
ZnSO4	1000x	1	2.5	0.25
total			TO MARK
buffer		100	250	25
nucl/lipid soln		8	20	2
FLYaa soln	EAA	17.29	43.23	4.32
	NEAA (w/o cys)	17.29	43.23	4.32
	glutamate (100mg/ml)	4.34	10.85	1.09
	cys (50mg/ml)	1.95	4.88	0.49
vit		21	52.5	5.25
folic acid		1	2.5	0.25
prop acid		6	15	1.5
nipagin		15	37.5	3.75

## Sheet: DC 1.1
Diet D3 (1:1)
TOTAL DESIRED VIALS (PER C AND O):			60
carb and protein solution
				USER
		1L	2.5L	0.5
agar		7	17.5	3.5				below per C / O diet
ile		1.12	2.8	0.56
leu		2.03	5.08	1.015						USER
tyr		0.93	2.33	0.465				1L	2.5L	0.5
							cholesterol	15	37.5	7.5
sucrose		21.4	53.5	10.7			ethanol	15	37.5	7.5
CaCl2	1000x	1	2.5	0.5
MgSO4	1000x	1	2.5	0.5
CuSO4	1000x	1	2.5	0.5
FeSO4	1000x	1	2.5	0.5
MnCl2	1000x	1	2.5	0.5
ZnSO4	1000x	1	2.5	0.5
total			TO MARK
buffer		100	250	50
nucl/lipid soln		8	20	4
FLYaa soln	EAA	60.51	151.28	30.26
	NEAA (w/o cys)	60.51	151.28	30.26
	glutamate (100mg/ml)	15.19	37.98	7.6
	cys (50mg/ml)	6.83	17.08	3.42
vit		21	52.5	10.5
folic acid		1	2.5	0.5
prop acid		6	15	3
nipagin		15	37.5	7.5
